# Supplementary material for: Targeted Destruction of S100A4 Inhibits Metastasis of Triple Negative Breast Cancer Cells
Source: Biomolecules. 2023 Jul 10;13(7):1099. doi: 10.3390/biom13071099 (PMC10377353; doi:10.3390/biom13071099)
Supplement: Supplementary file 1 [file biomolecules-13-01099-s001.zip]

Archive with 1 entries (1 files):
- biomolecules-2396048-supplementary.pdf
